# Supplementary material for: Direct Discrimination and Growth Estimation of Foodborne Bacteria in Raw Meat Using Electronic Nose
Source: Microorganisms. 2024 Nov 7;12(11):2250. doi: 10.3390/microorganisms12112250 (PMC11596726; doi:10.3390/microorganisms12112250)
Supplement: Supplementary file 1 [file microorganisms-12-02250-s001.zip]

Archive with 1 entries (1 files):
- microorganisms-3233214-supplementary.pdf
